# Supplementary material for: A Novel UHPLC-MS/MS Based Method for Isomeric Separation and Quantitative Determination of Cyanogenic Glycosides in American Elderberry
Source: Metabolites. 2024 Jun 26;14(7):360. doi: 10.3390/metabo14070360 (PMC11279188; doi:10.3390/metabo14070360)
Supplement: Supplementary file 1 [file metabolites-14-00360-s001.zip]

Archive with 1 entries (1 files):
- metabolites-3049250-supplementary.pdf
